# Supplementary material for: Immune signatures underlying post-acute COVID-19 lung sequelae
Source: Sci Immunol. 2021 Nov 12;6(65):eabk1741. doi: 10.1126/sciimmunol.abk1741 (PMC8763087; doi:10.1126/sciimmunol.abk1741)
Supplement: Supplementary file 3 — Data files S1 to S4 [file sciimmunol.abk1741_data_files_s1_to_s4.zip]

Archive with 4 entries (4 files):
- sciimmunol.abk1741_data_file_s1.xlsx
- sciimmunol.abk1741_data_file_s2.xlsx
- sciimmunol.abk1741_data_file_s3.xlsx
- sciimmunol.abk1741_data_file_s4.xlsx
