# Supplementary material for: Immune signatures underlying post-acute COVID-19 lung sequelae
Source: Sci Immunol. 2021 Nov 12;6(65):eabk1741. doi: 10.1126/sciimmunol.abk1741 (PMC8763087; doi:10.1126/sciimmunol.abk1741)
Supplement: Supplementary file 3 — Data files S1 to S4 [file sciimmunol.abk1741_data_files_s1_to_s4.zip › sciimmunol.abk1741_data_file_s1.xlsx]

## Sheet: Sheet1
Data file S1. Patient description and Pulmonary Function Test
												Data presented as % predicted / measured value in L / lower limit of normal.						Symptoms at enrollement
Subject ID	Gender	AGE	DM	Hospitalization Following COVID-19 diagnosis	Maximum O2 need (L/min)	ICU Stay (days) / Mechanical Ventilation (days)	Pulmonary Embolism	Secondary Bacteerial Pneumonia	Other complications (type)	Date of bronchoscopy following COVID-19 diagnosis	COVID19 test before CT	TLC	FEV1	FVC	FEV1/FVC	DLCO	RV	Dyspnea (MRC score)	Cough	Fatigue	Extent of sympotms limiting abiltiy to return to work
CON-1	M	65										ND	112 / 3.54 / 2.33	116 / 4.80 / 3.10	96	60 / 15.1 / 18.6	ND
CON-2	M	60										89 / 6.00 / 6.70	85 / 3.08 / 3.62	77 / 3.63 / 4.68	110	93 / 26.67 / 28.54	97 / 2.34 / 2.39
CON-3	F	77										ND	124 / 2.35 / 1.35	124 / 3.07 / 1.76	99	89 / 15.9 / 13.4	ND
CON-4	M	73										ND	114 / 3.16 / 1.98	116/ 4.24 / 2.69	98	109/ 24.9 / 16.7	ND
CON-5	M	73										112 / 7.23 / 5.30	119 / 3.30 / 1.97	126 / 4.59 / 2.68	94	72 / 16.4 / 16.4	103 / 2.67 / 2.60
CVD-01	M	64	-	D 5-14 D19-22	12 L	7 / -	Yes	No	No	D 74	-	72 / 5.25 / 6.18	72 / 2.54 / 2.62	70 / 3.23 / 3.49	103	56 / 15.5 / 20.7	80 / 2.03 / 2.54	2	Yes	Yes	Yes
CVD-02	M	83		D10-18	3 L	- / -	No	No	No	D 74	-	69 / 4.54 / 5.39	85 / 2.14 / 1.73	76 / 2.60 / 2.44	110	75 / 16.3 / 15.7	65 1.84 / 2.83	1	Yes	No	N/A
CVD-03	M	63		D 5-26	HFNC 60L	11 / CPAP	Yes	No	No	D 74	-	62 / 4.48 / 6.09	68 / 2.39 / 2.61	64 / 2.95 / 3.46	106	45 / 12.5 / 20.5	64 / 1.60 / 2.50	1	No	Yes	Yes
CVD-04	M	65	+	D 3-14	HFNC 60L	8 / + 5	No	Yes	No	D 88	-	81 /5.10 / 5.18	81 / 2.42 / 2.20	75 / 2.88 / 2.90	108	92 / 21.8 / 17.6	88 / 2.12 / 2.40	2	No	Yes	No
CVD-05	M	74	-	D 6-16	HFNC 60L	3 / -	Yes	No	No	D 74	-	55 / 3.47 / 5.14	78 / 2.08 / 1.90	69 / 2.45 / 2.59	112	46 / 10.2 / 16.2	40 / 1.03 / 2.59	3	No	No	N/A
CVD-06	F	66	-	D 5-10	5 L	- / -	No	No	No	D 87	-	ND	127 / 3.18 / 1.85	129 / 4.17 / 2.40	98	87 / 18.8 / 16.2	ND	2	No	No	No
CVD-07	M	62	-	D 5-10	2 L	- / -	No	No	No	D 84	-	ND	112 / 4.06 / 2.70	99 / 4.66 / 3.58	113	99 / 28.0 / 21.1	ND	1	No	No	No
CVD-08	F	76	+	D 9-23	HFNC 40L	- / -	No	No	No	D 80	+	67 / 3.24 / 3.86	83 / 1.64 / 1.40	77 / 1.99 / 1.83	107	44 / 8.2 / 13.9	64 / 1.37 / 2.13	4	No	Yes	N/A
CVD-09	F	63	+	D 6-14	HFNC 60 L	5 / -	No	No	No	D 78	-	63 / 3.08 / 3.87	53 / 1.36 / 1.77	52 / 1.69 / 2.26	101	60 / 11.9 / 14.9	76 / 1.47 / 1.93	4	Yes	Yes	Yes
CVD-10	M	68	+	D 1 - 13	HFNC 50 L	3 / -	No	No	No	D 67	-	94 7.02 / 6.32	119 / 4.09 / 2.50	114 / 5.17 / 3.39	104	81 / 22.2 / 20.3	55 / 1.46 / 2.65	1	No	No	No
