# Supplementary material for: Immune signatures underlying post-acute COVID-19 lung sequelae
Source: Sci Immunol. 2021 Nov 12;6(65):eabk1741. doi: 10.1126/sciimmunol.abk1741 (PMC8763087; doi:10.1126/sciimmunol.abk1741)
Supplement: Supplementary file 3 — Data files S1 to S4 [file sciimmunol.abk1741_data_files_s1_to_s4.zip › sciimmunol.abk1741_data_file_s2.xlsx]

## Sheet: Sheet1
Data file S2. CT data
Subject ID	Total Volume	MildLA		GG		N		Spared		Reticular		Vessel
		Total	%	Total	%	Total	%	Total	%	Total	%	Total	%
CON-1	4861.87	2764.36	0.56858	103.5	0.0212881	1713.98	0.352535	4478.34	0.921115	43.65	0.00897803	82.09	0.0168844
CON-2	4571.65	1441.45	0.315302	27.05	0.0059169	2970.4	0.649744	4411.85	0.965045	20.45	0.00447322	105.49	0.0230748
CON-3	4135.44	2386.49	0.577082	7.92	0.00191515	1525.67	0.368926	3912.16	0.946008	25.19	0.00609125	57.94	0.0140106
CON-4	5209.01	2882.9	0.553445	10.01	0.00192167	2109.44	0.40496	4992.34	0.958405	10.24	0.00196582	94.98	0.0182338
CON-5	5594.92	4662.63	0.833368	7.88	0.00140842	525.82	0.0939817	5188.45	0.92735	9.31	0.00166401	100	0.0178734
CVD-01	5362.89	1324.87	0.247044	264.95	0.0494043	3393.27	0.632732	4718.14	0.879776	123.61	0.0230491	164.03	0.0305861
CVD-02	4071.02	723.38	0.17769	616.95	0.151547	2502.82	0.614789	3226.2	0.79248	62.32	0.0153082	163.58	0.0401816
CVD-03	4066.74	411.54	0.101197	1087.51	0.267416	2254.43	0.554358	2665.97	0.655555	124.67	0.030656	178.12	0.0437992
CVD-04	3849.38	194.3	0.0504757	1222.54	0.317594	2150.01	0.558534	2344.31	0.60901	141.23	0.036689	140.8	0.0365773
CVD-05	3531.81	786.11	0.22258	530.24	0.150133	1962.82	0.555755	2748.93	0.778335	99.82	0.0282631	136.43	0.0386289
CVD-06	5003.24	3051.43	0.609891	6.83	0.00136512	1785.89	0.356947	4837.32	0.966837	5.97	0.00119323	89.02	0.0177925
CVD-07	5728.23	3216.55	0.561526	121.44	0.0212003	2199.7	0.38401	5416.25	0.945536	35.85	0.00625848	102.78	0.0179427
CVD-08	3292.59	820.76	0.249275	304.21	0.0923923	1902.86	0.577922	2723.62	0.827197	125.74	0.0381888	129.67	0.0393824
CVD-09	2666.98	585.81	0.219653	48.54	0.0182004	1922.58	0.720883	2508.39	0.940536	26.16	0.00980885	75.09	0.0281554
CVD-10	6006.9	1565.13	0.260555	631.58	0.105142	3444.94	0.573497	5010.07	0.834053	95.27	0.0158601	209.54	0.0348832
