# Supplementary material for: Immune signatures underlying post-acute COVID-19 lung sequelae
Source: Sci Immunol. 2021 Nov 12;6(65):eabk1741. doi: 10.1126/sciimmunol.abk1741 (PMC8763087; doi:10.1126/sciimmunol.abk1741)
Supplement: Supplementary file 3 — Data files S1 to S4 [file sciimmunol.abk1741_data_files_s1_to_s4.zip › sciimmunol.abk1741_data_file_s3.xlsx]

## Sheet: Sheet1
Data file S3. List of antibodies
#	Antigen	Fluorescence	Clone	Company
1	CD103	APC/Fire750	Ber-ACT8	Biolegend
2	CD11b	APC-Cy7	ICRF44	Biolegend
3	CD11c	BV650	B-ly6	BD Biosciences
4	CD117	BV605	104D2	Biolegend
5	CD123	PE/Cy5	6H6	Biolegend
6	CD127	Spark NIR 685	A019D5	Biolegend
7	CD14	Pacific Orange	TuK4	ThermoFisher Scientifics
8	CD141	BV711	1A4	BD Biosciences
9	CD16	Pacific Blue	3G8	Biolegend
10	CD161	AF700	HP-3G10	Biolegend
11	CD169	BV421	7-239	Biolegend
12	CD19	BV786	SJ25C1	BD Biosciences
13	CD19	eFluor 506	OKT3	ThermoFisher Scientifics
14	CD20	eFluor 506	2H7	ThermoFisher Scientifics
15	CD206	PerCP-eFluor 710	19.2	ThermoFisher Scientifics
16	CD24	BB700	ML5	BD Biosciences
17	CD25	AF700	BC96	Biolegend
18	CD27	Pacific Blue	M-T271	Biolegend
19	CD27	BB700	M-T271	BD Biosciences
20	CD3	APC/Fire 810	SK7	Biolegend
21	CD38	BV480	HIT2	BD Biosciences
22	CD38	BV750	HIT2	BD Biosciences
23	CD4	AF532	SK3	ThermoFisher Scientifics
24	CD4	BV750	SK3	Biolegend
25	CD45	AF532	HI30	ThermoFisher Scientifics
26	CD45RA	BV650	HI100	Biolegend
27	CD56	PerCP	HCD56	Biolegend
28	CD64	PE	10.1	Biolegend
29	CD68	BV785	Y1/82A	Biolegend
30	CD69	PE-EFluor610	FN50	ThermoFisher Scientifics
31	CD69	BV421	FN50	Biolegend
32	CD8	BB700	RPA-T8	BD Biosciences
33	CD8	PerCP-eFluor710	OKT8	ThermoFisher Scientifics
34	CD8	BV785	SK1	Biolegend
35	CD95	BV421	DX2	Biolegend
36	CCR7	BV711	G043H7	Biolegend
37	CXCR4	BV605	12G5	Biolegend
38	CRTH2	PE/Dazzle 594	BM16	Biolegend
39	EOMES	PE-eFluor610	WD1928	ThermoFisher Scientifics
40	Foxp3	PECy5	PCH101	ThermoFisher Scientifics
41	GranzymeB	PEcy5.5	GB11	ThermoFisher Scientifics
42	GranzymeK	AF647	GM26E7	Biolegend
43	HLA-DR	BV570	L243	Biolegend
44	HLA-DR	AF488	L243	Biolegend
45	IFNg	BV605	B27	BD Biosciences
46	IgD	BV510	IA6-2	Biolegend
47	IL-2	BV650	MQ1-17H12	Biolegend
48	KLRG1	PerCP-eFluor710	13F12F2	ThermoFisher Scientifics
49	MARCO	APC	PLK-1	ThermoFisher Scientifics
50	NKp44	PE/Cy7	p44-8	BD Biosciences
51	PD-1	BV650	EH12.2H7	Biolegend
52	PD-1	BB700	EH12	BD Biosciences
53	T-bet	BV711	4B10	Biolegend
54	TCR gd	BV750	11F2	BD Biosciences
55	TCR Va7.2	BV480	OF-5A12	BD Biosciences
56	TNFa	AF700	MAb11	ThermoFisher Scientifics
57	TOX	PE	REA473	Miltenyil
58	Viability	Zombie NIR		Biolegend
