# Supplementary material for: Immune signatures underlying post-acute COVID-19 lung sequelae
Source: Sci Immunol. 2021 Nov 12;6(65):eabk1741. doi: 10.1126/sciimmunol.abk1741 (PMC8763087; doi:10.1126/sciimmunol.abk1741)
Supplement: Supplementary file 3 — Data files S1 to S4 [file sciimmunol.abk1741_data_files_s1_to_s4.zip › sciimmunol.abk1741_data_file_s4.xlsx]

## Sheet: Fig. 1E
	CON						CVD
FEV1 %	112	85	124	114	119		72	85	68	81	78	127	112	83	53	119		P = 0.0004309
% of MildLA	56.858	31.5302	57.7082	55.3445	83.3368		24.7044	17.769	10.1197	5.04757	22.258	60.9891	56.1526	24.9275	21.9653	26.0555		R = 0.7921398
	CON						CVD
FEV1 %	112	85	124	114	119		72	85	68	81	78	127	112	83	53	119		P = 0.07311
% of GGO	2.12881	0.59169	0.191515	0.192167	0.140842		4.94043	15.1547	26.7416	31.7594	15.0133	0.136512	2.12003	9.23923	1.82004	10.5142		R = -0.475667
	CON						CVD
FEV1 %	112	85	124	114	119		72	85	68	81	78	127	112	83	53	119		P = 0.01701
% of Reticular	0.897803	0.447322	0.609125	0.196582	0.166401		2.30491	1.53082	3.0656	3.6689	2.82631	0.119323	0.625848	3.81888	0.980885	1.58601		R = -0.6043736
	CON						CVD
FVC %	116	77	124	116	126		70	76	64	75	69	129	99	77	52	114		P = 9.078e-05
% of MildLA	56.858	31.5302	57.7082	55.3445	83.3368		24.7044	17.769	10.1197	5.04757	22.258	60.9891	56.1526	24.9275	21.9653	26.0555		R = 0.8394552
	CON						CVD
FVC %	116	77	124	116	126		70	76	64	75	69	129	99	77	52	114		P = 0.04921
% of GGO	2.12881	0.59169	0.191515	0.192167	0.140842		4.94043	15.1547	26.7416	31.7594	15.0133	0.136512	2.12003	9.23923	1.82004	10.5142		R = -0.5154915
	CON						CVD
FVC %	116	77	124	116	126		70	76	64	75	69	129	99	77	52	114		P = 0.01103
% of Reticular	0.897803	0.447322	0.609125	0.196582	0.166401		2.30491	1.53082	3.0656	3.6689	2.82631	0.119323	0.625848	3.81888	0.980885	1.58601		R = -0.6346899
	CON						CVD
DLCO	60	93	89	109	72		56	75	45	92	46	87	99	44	60	81		P = 0.1569
% of MildLA	56.858	31.5302	57.7082	55.3445	83.3368		24.7044	17.769	10.1197	5.04757	22.258	60.9891	56.1526	24.9275	21.9653	26.0555		R = 0.3846162
	CON						CVD
DLCO	60	93	89	109	72		56	75	45	92	46	87	99	44	60	81		P = 0.2962
% of GGO	2.12881	0.59169	0.191515	0.192167	0.140842		4.94043	15.1547	26.7416	31.7594	15.0133	0.136512	2.12003	9.23923	1.82004	10.5142		R = -0.2889826
	CON						CVD
DLCO	60	93	89	109	72		56	75	45	92	46	87	99	44	60	81		P = 0.01986
% of Reticular	0.897803	0.447322	0.609125	0.196582	0.166401		2.30491	1.53082	3.0656	3.6689	2.82631	0.119323	0.625848	3.81888	0.980885	1.58601		R = -0.592804

## Sheet: Fig. 2A
	CON						CVD
Eosinophil		0.087	0.13	0.086	0.11		0.036	0.61	0.42	0.11	0.15	0.21	0.077	0.15	0.44		P = 0.1063
Neutrophil		58.7	31.8	43.8	35.2		57.3	40.3	61.3	45.6	50.4	56.9	55.8	84.4	54.2		P = 0.0741
Mast cell		0.29	0.041	0.01	0.062		0.039	0.0072	0.015	0.011	0.043	0.011	0.026	0.082	0.037		P = 0.1580
Basophil		0.93	0.22	0.62	1.01		0.79	1	0.94	0.81	0.77	0.9	0.84	0.33	1.52		P = 0.3552
DC		0.72	0.26	0.6	0.35		1.05	0.66	1.06	0.96	1.29	0.89	0.074	0.24	1.65		P = 0.0993
NK		3.3	3.7	0.18	0.14		0.017	0.22	0.073	0.12	1.5	0.2	0.094	0.021	0.14		P = 0.0420
γδ T cell		0.16	0.45	4.14	1.29		0.087	0.27	0.34	0.19	0.6	0.42	0.11	0.21	0.15		P = 0.0531
pDC		0.078	0.034	0.13	0.19		0.23	0.27	0.12	0.24	0.15	0.14	0.11	0.056	0.054		P = 0.1045
Monocyte		6.31	4.02	9.68	1.6		9.49	7.8	7.08	9.36	11.3	7.64	0.52	4.68	7.6		P = 0.2070
MAIT				0.4	0.14		0.11	0.21	0.11	0.15	0.35	0.03	0.11	0.092	0.13		P = 0.1091
ILC2		0.027	0.00419	0.028	0.04		0.031	0.019	0.00958	0.00876	0.074	0.00322	0.00925	0	0.00259		P = 0.1650
ILC3		0.00913	0.015	0.029	0.0051		0.14	0.075	0.013	0.00232	0.033	0.023	0.00833	0.000662	0.00239		P = 0.5000
	CON						CVD
CD4 T cell		39	22	26.5	23.2		25.5	29.4	31.7	27.9	42.2	24.5	45.7	35			P = 0.1071
CD8 T cell		5.71	33.1	10.3	27.4		5.12	36.2	15.2	24.1	13.6	34.9	17.9	18.9			P = 0.4040
B cell		2.58	3.26	3.02	2.68		5.69	4.3	8.51	2.69	3.83	2.84	4.36	1.22			P = 0.1071

## Sheet: Fig. 2B
	CON					CVD
AM	32.9	64.9	40	70.3	7.77	47.4	59.1	16.8	35.8	58.3	78.3	70.6	30.3	64.8	82.3		P = 0.2567
Eosinophil	0.14	3.8	0.12	0.00187	0.36	0.44	0.19	0.058	0.053	0.19	0.017	0.032	0.17	5.74	0.043		P = 0.4182
Neutrophil	11.2	4.19	11.9	0.31	23.5	2.27	7.84	0.85	1.12	7.97	0.7	0.26	4.34	1.48	1.1		P = 0.0646
Mast cell	0.093	0.72	0.17	0.03	0.15	0.1	2.15	0.043	0.053	0.1	0.021	0.034	0.04	0.4	0.098		P = 0.2464
Basophil	0.00766	0.11	0.04	0.000311	0.01	0.00297	0.036	0.00328	0.00486	0.00142	0.00253	0.00486	0.014	0.037	0.000348		P = 0.1475
DC	0.23	0.6	0.69	0.22	0.24	0.9	0.37	0.59	0.56	1.11	0.075	0.081	0.6	0.35	0.22		P = 0.4652
NK	0.77	0.097	0.18	0.35	0.12	1.19	0.55	0.061	1.44	1.86	1.39	0.88	1.32	0.61	0.37		P = 0.0200
γδ T cell	0.06	0.039	0.19	0.14	0.038	0.66	0.33	0.016	0.86	0.23	0.11	0.67	0.81	0.65	0.065		P = 0.0276
pDC	0.049	0.035	0.12	0.054	0.068	0.085	0.18	0.081	0.26	0.23	0.032	0.021	0.18	0.39	0.014		P = 0.1788
Monocyte	1.13	0.25	1.2	1.2	2	2.15	0.65	0.095	1.53	6.79	0.087	0.067	1.3	0.54	0.34		P = 0.3280
MAIT				0.032	0.038		0.074	0.052	0.08	0.028	0.091	0.11	0.51	0.18	0.04		P = 0.0727
ILC2		0.00293	0.00602	0	0.00262		0.036	0.000219	0.00898	0.00124	0.00963	0.075	0.000799	0.000278	0.00191		P = 0.3552
ILC3		0.00587	0.04	0.00405	0.028		0.04	0.025	0.046	0.00942	0.074	0.022	0.044	0.014	0.046		P = 0.0811
CD4 T cell	9.31	2.85	13.8	4.45	3.61	20	12.1	7.26	30.5	4.69	5.59	6.59	30.9	23.6	2.16		P = 0.1032
CD8 T cell	2.33	3.99	9.24	1.03	1.11	18.3	13.2	35.4	8.24	10.8	2.11	5.94	14.9	7.36	6.63		P = 0.0140
B cell	0.064	0.029	0.12	0.043	0.13	0.5	0.36	1.21	0.31	0.31	0.16	0.12	0.079	0.27	0.12		P = 0.0060

## Sheet: Fig. 2C
	CON		CVD
BAL	0	0	0.99	2.43	1.47	1.68	13.4	4.17	2.53
PBMC	0.15	0.41	0.35	0.39	0.32	0.43	0.42	2.59
Uncorrected Fisher's LSD	Predicted (LS) mean diff.	95.00% CI of diff.	Below threshold?	Summary	Individual P Value
BAL:CVD vs. BAL:CON	3.81	-1.402 to 9.022	No	ns	0.1383
PBMC:CON vs. BAL:CON	0.28	-6.221 to 6.781	No	ns	0.9273
PBMC:CVD vs. BAL:CON	0.75	-4.558 to 6.058	No	ns	0.765
PBMC:CON vs. BAL:CVD	-3.53	-8.742 to 1.682	No	ns	0.1672
PBMC:CVD vs. BAL:CVD	-3.06	-6.677 to 0.5567	No	ns	0.0906
PBMC:CVD vs. PBMC:CON	0.47	-4.838 to 5.778	No	ns	0.8512

## Sheet: Fig. 2D
	BAL						PBMC
CD69	39318	27069	12907	9156	25000	11781	145	327	2620	3612	1473	6150		P = 0.0207
CD27	8012	17322	12212	12024	6618	-2615	4343	4605	5327	7022	4671	-5087		P = 0.0203
IgD	12887	12047	14164	10669	10182	-18969	40021	39060	47159	36653	42409	-20399		P = 0.0059
CD38	7901	8204	13731	11229	9827	24601	24558	23141	28733	18841	23274	22933		P = 0.0117

## Sheet: Fig. 2E
	BAL-CD8+ T cells
	CON						CVD
CD69+CD103+ T	1.52	3.29	6.33	0.59	0.63		4.83	7.6	19.3	3.37	6.75	0.82	3.6	5.81	2.78	4.18		P = 0.1008
CD69+CD103- T	0.34	0.19	0.61	0.22	0.19		9.62	3.85	12.6	2.94	3.03	0.64	1.38	7.34	3.54	1.91		P = 0.0062
TNaive	0.00714	0	0.17	0.00714	0.00714		0.021	0	0	0.043	0	0.014	0.014	0	0.00714	0		P = 0.4401
TCM	0	0	0.00714	0	0.014		0.071	0.014	0.021	0.029	0.014	0.029	0.014	0.036	0	0.014		P = 0.0119
TEM	0.17	0.19	0.6	0.029	0.12		2.12	0.74	1.81	0.97	0.71	0.41	0.44	0.99	0.25	0.21		P = 0.0146
TEMRA	0.00714	0	1.09	0.12	0.057		0.064	0.029	0.079	0.093	0	0.00714	0.086	0.029	0.071	0		P = 0.3760
	PBMC-CD8+ T cells
	CON						CVD
TNaive	0.71	3.07	2.28	1.64			0.13	0.56	2.09	0.34	3.08	1.36	1.58	0.59				P = 0.2914
TCM	0.086	0.66	0	1.12			0.26	0.73	0.32	0.81	0.54	0.62	0.33	0.31				P = 0.9361
TEM	3.29	4.01	0.13	8.47			3.84	18.5	6.63	18.2	5.07	4.93	8.24	9.05				P = 0.0770
TEMRA	1.18	23.1	7.11	14.9			0.69	14.7	5.25	3.43	3.86	26.4	6.3	6.37				P = 0.5909

## Sheet: Fig. 2F
	CON						CVD
CD69+CD103+ T	65.3	82.3	68.5	56.9	56.4		26.4	57.7	54.4	40.9	62.4	39	60.6	39	37.7	63		P = 0.0376
CD69+CD103- T	14.7	4.65	6.65	21.5	16.7		52.6	29.2	35.6	35.6	28	30.2	23.2	49.3	48	28.8		P = 0.0007
TNaive	0.31	0	1.85	0.69	0.64		0.12	0	0	0.52	0	0.68	0.24	0	0.097	0		P = 0.0706
TCM	0	0	0.077	0	1.28		0.39	0.11	0.061	0.35	0.13	1.36	0.24	0.24	0	0.22		P = 0.1365
TEM	7.36	4.65	6.49	2.78	10.9		11.6	5.58	5.15	11.8	6.61	19.7	7.33	6.62	3.39	3.23		P = 0.5941
TEMRA	0.31	0	11.7	11.8	5.13		0.35	0.22	0.22	1.13	0	0.34	1.44	0.19	0.97	0		P = 0.1951

## Sheet: Fig. 2G
	IFNg
	CON									CVD
BAL	0.26	0.42								2.42	51.5	3.44	3.57	5.46	2.3	9.7	10.6	19.3
PBMC	0.04	0.038	0.047	0.08						0.47	0.74	0.11	0.21	0.057	2.46	0.53	0.49
Uncorrected Fisher's LSD	Predicted (LS) mean diff.	95.00% CI of diff.	Below threshold?	Summary	Individual P Value
BAL:CVD vs. BAL:CON	11.69	-5.086 to 28.47	No	ns	0.161
PBMC:CON vs. BAL:CON	-0.2888	-18.88 to 18.30	No	ns	0.9744
PBMC:CVD vs. BAL:CON	0.2934	-16.67 to 17.26	No	ns	0.9715
PBMC:CON vs. BAL:CVD	-11.98	-24.88 to 0.9167	No	ns	0.0668
PBMC:CVD vs. BAL:CVD	-11.4	-21.83 to -0.9697	Yes	*	0.0338
PBMC:CVD vs. PBMC:CON	0.5821	-12.56 to 13.73	No	ns	0.9271
	TNFa
	CON									CVD
BAL	0	0								0.9	19	1.47	1	3.37	10.1	2.19	0.1	13.9
PBMC	0	0.024	0	0.00154						0.34	0.45	0.23	0.11	0.17	0.74	0.17	1.72
Uncorrected Fisher's LSD	Predicted (LS) mean diff.	95.00% CI of diff.	Below threshold?	Summary	Individual P Value
BAL:CVD vs. BAL:CON	5.781	-1.513 to 13.08	No	ns	0.1136
PBMC:CON vs. BAL:CON	0.006385	-8.074 to 8.087	No	ns	0.9987
PBMC:CVD vs. BAL:CON	0.4912	-6.885 to 7.868	No	ns	0.8906
PBMC:CON vs. BAL:CVD	-5.775	-11.38 to -0.1678	Yes	*	0.0441
PBMC:CVD vs. BAL:CVD	-5.29	-9.824 to -0.7561	Yes	*	0.0246
PBMC:CVD vs. PBMC:CON	0.4849	-5.229 to 6.199	No	ns	0.8609
	IL-2
	CON									CVD
BAL	0.13	0								1.08	38.4	2.67	2.77	4.04	1.74	3.87	5.71	1.75
PBMC	0.06	0.066	0	0.015						0.068	0.15	0.13	0.13	0.29	0.2	0.056	1.42
Uncorrected Fisher's LSD	Predicted (LS) mean diff.	95.00% CI of diff.	Below threshold?	Summary	Individual P Value
BAL:CVD vs. BAL:CON	6.827	-5.816 to 19.47	No	ns	0.2724
PBMC:CON vs. BAL:CON	-0.02975	-14.04 to 13.98	No	ns	0.9965
PBMC:CVD vs. BAL:CON	0.2405	-12.55 to 13.03	No	ns	0.969
PBMC:CON vs. BAL:CVD	-6.857	-16.58 to 2.862	No	ns	0.1561
PBMC:CVD vs. BAL:CVD	-6.587	-14.45 to 1.272	No	ns	0.0955
PBMC:CVD vs. PBMC:CON	0.2703	-9.634 to 10.17	No	ns	0.9551

## Sheet: Fig. 2H
	BAL-CD4+ T cells
	CON						CVD
CD69+CD103+ T	1.59	0.36	4.13	1.68	0.69		6.3	3.76	0.59	13.1	0.59	1.16	1.22	11.9	9.47	0.093		P = 0.0955
CD69+CD103- T	5.25	1.54	7.32	1.31	1.01		8.19	4.83	4.34	11.9	2.01	2.14	3.33	16.3	10.9	1.34		P = 0.1374
TNaive	0.00714	0.014	0.00714	0.029	0.00714		0.014	0.021	0.036	0.014	0	0	0	0.014	0.064	0.014		P = 0.5336
TCM	0.00714	0.014	0.086	0.036	0.14		0.17	0.13	0.14	0.34	0.079	0.13	0.029	0.19	0.29	0.064		P = 0.0267
TEM	2.31	0.48	1.29	0.36	1.56		4.43	2.81	1.59	2.54	0.72	1.24	1.24	1.26	1.6	0.49		P = 0.2757
TEMRA	0.00714	0.05	0.17	0.2	0.064		0.00714	0.071	0.079	0.057	0.071	0.00714	0	0.021	0.086	0.00714		P = 0.1989
TREG	0.26	0.43	0.45	0.14	0.72		0.88	0.3	0.78	0.74	0.61	0.34	0.51	0.39	0.35	0.19		P = 0.3989
TFH	0.05	0.05	0.15	0.036	0.064		0.49	0.17	0.91	0.57	0.19	0.079	0.071	0.32	0.19	0.064		P = 0.0249
	PBMC-CD4+ T cells
	CON						CVD
TNaive	8.66	1.34	11.7	7.95			0.46	2.27	8.21	7.26	19.3	8.51	16.8	5.81				P = 0.7223
TCM	5.64	4.73	0.36	2.04			1.81	1.96	4.45	5	3.24	3.03	4.57	2.29				P = 0.9415
TEM	20.9	11.5	3.44	11.3			21.1	22.1	18.1	14.1	17	11.5	17.8	20.4				P = 0.1940
TEMRA	2.96	3.49	13.2	2.86			0.64	1.71	1.36	1.66	2.82	1.5	3.37	5.22				P = 0.2794
TREG	0.11	0.13	0.036	0.19			0.12	0.17	0.3	0.26	0.28	0.37	0.31	0.036				P = 0.0490
TFH	1.09	0.89	0.29	0.44			0.81	4.16	1.03	1.87	0.72	0.84	0.63	0.81				P = 0.1744

## Sheet: Fig. 2I
	IFNg
	CON									CVD
BAL	0.17	0.46								16.3	11.9	1.96	12	5.63	3	1.66	3.17	4.75
PBMC	0.00394	0.037	0.033	0.044						0.12	0.022	0.031	0.066	0.095	0.16	0.56	0.13
Uncorrected Fisher's LSD	Predicted (LS) mean diff.	95.00% CI of diff.	Below threshold?	Summary	Individual P Value
BAL:CVD vs. BAL:CON	6.393	0.7434 to 12.04	Yes	*	0.0286
PBMC:CON vs. BAL:CON	-0.2855	-6.544 to 5.973	No	ns	0.9249
PBMC:CVD vs. BAL:CON	-0.167	-5.880 to 5.546	No	ns	0.9519
PBMC:CON vs. BAL:CVD	-6.678	-11.02 to -2.336	Yes	**	0.0045
PBMC:CVD vs. BAL:CVD	-6.56	-10.07 to -3.048	Yes	***	0.0009
PBMC:CVD vs. PBMC:CON	0.1185	-4.307 to 4.544	No	ns	0.9559
	TNFa
	CON									CVD
BAL	0.069	0								10.3	7.48	0.9	5.87	4.04	8.32	0.59	0.26	6.52
PBMC	0	0	0.00257	0						0.03	0.17	0.11	0.35	0.95	0.12	0.4	1.02
Uncorrected Fisher's LSD	Predicted (LS) mean diff.	95.00% CI of diff.	Below threshold?	Summary	Individual P Value
BAL:CVD vs. BAL:CON	4.886	0.9672 to 8.804	Yes	*	0.0172
PBMC:CON vs. BAL:CON	-0.03386	-4.375 to 4.307	No	ns	0.9871
PBMC:CVD vs. BAL:CON	0.3592	-3.603 to 4.322	No	ns	0.8515
PBMC:CON vs. BAL:CVD	-4.919	-7.931 to -1.907	Yes	**	0.0029
PBMC:CVD vs. BAL:CVD	-4.526	-6.962 to -2.091	Yes	***	0.001
PBMC:CVD vs. PBMC:CON	0.3931	-2.676 to 3.463	No	ns	0.7915
	IL-2
	CON									CVD
BAL	0.1	0.46								11.8	8.58	1.99	9.69	3.58	2.15	0.95	1.99	4
PBMC	0.00394	0.00609	0.00514	0						0.14	0.28	0.17	0.026	0.18	0.21	2.63	0.26
Uncorrected Fisher's LSD	Predicted (LS) mean diff.	95.00% CI of diff.	Below threshold?	Summary	Individual P Value
BAL:CVD vs. BAL:CON	4.69	0.3763 to 9.004	Yes	*	0.0346
PBMC:CON vs. BAL:CON	-0.2762	-5.055 to 4.503	No	ns	0.905
PBMC:CVD vs. BAL:CON	0.207	-4.155 to 4.569	No	ns	0.9219
PBMC:CON vs. BAL:CVD	-4.966	-8.282 to -1.650	Yes	**	0.0055
PBMC:CVD vs. BAL:CVD	-4.483	-7.164 to -1.802	Yes	**	0.0024
PBMC:CVD vs. PBMC:CON	0.4832	-2.896 to 3.862	No	ns	0.768

[truncated: 4 more sheets: Fig.3C , Fig. 3D, Fig. 4F, Fig. 4G]
